# Supplementary material for: High Numbers of CD163-Positive Macrophages in the Fibrotic Region of Exuberant Granulation Tissue in Horses
Source: Animals (Basel). 2021 Sep 18;11(9):2728. doi: 10.3390/ani11092728 (PMC8464979; doi:10.3390/ani11092728)
Supplement: Supplementary file 1 [file animals-11-02728-s001.zip]

Archive with 1 entries (1 files):
- animals-1288089-supplementary.pdf
